# Supplementary material for: Impact of Threonine Supply in Early Ages on Gut Tissue Morphology, Liver Histology, and the Possible Changes in Leukocyte Numbers of Broilers
Source: Animals (Basel). 2025 Jan 27;15(3):370. doi: 10.3390/ani15030370 (PMC11815908; doi:10.3390/ani15030370)
Supplement: Supplementary file 1 [file animals-15-00370-s001.zip]

Archive with 3 entries (3 files):
- Annex 1.pdf
- Annex 2.pdf
- Annex 3.pdf
